# Supplementary material for: Resveratrol promotes liver cell survival in mice liver-induced ischemia-reperfusion through unfolded protein response: a possible approach in liver transplantation
Source: BMC Pharmacol Toxicol. 2022 Sep 29;23:74. doi: 10.1186/s40360-022-00611-4 (PMC9520806; doi:10.1186/s40360-022-00611-4)
Supplement: Supplementary file 1 — Additional file 1: Figure 1S. The effect of resveratrol on the serum ALT and AST levels after I/R. Resveratrol was injected into the tail vein of the mouse 5 minutes before reperfusion. The mice’s underwent 1 hour of ischemia and were sacrificed after 3 hours of reperfusion (I/R). Data are expressed as mean ± SD. According to the Tukey post-hoc test used for the comparison between groups, the groups with the same superscript letters did not have significant differences when α = 0.05 (p ≥ .05). Thus, various letters show considerable differences (p <0.05). Figure 2S. The impact of resveratrol on the expression levels of GRP78, PERK, ATF6α, CHOP and XBP1 after I/R. Sham-operated group, I/R, DMSO, 0.02, 0.2 and 2. The mice’s were sacrificed after 1 hour of ischemia and reperfusion (I/R) for 3 hours. Data are expressed as mean ± SD. One-way analysis of variance is used to compare the groups with the same superscript letters, which are not significantly different when α = 0.05 (p ≥ 0.05). However, various letters show considerable differences (p <0.05). Figure 4S. Evaluation of the effect of resveratrol on the liver injury after I/R by histopathological analysis. Sham-operated group with normal liver architecture (A). In mice’s in the IR and IR + DMSO groups (B and C), obvious sinusoidal congestion, vacuolation of the hepatocytes (thin arrow), and focal parenchyma inflammation (thick arrow) were obvious. Mice’s with mild sinusoidal dilation received resveratrol at 0.02 and 0.2 mg/kg. Abnormal histopathological changes in the resveratrol group (D and E) were significantly improved. A higher dose (2 mg / kg) of resveratrol did not have a significant protective effect on the treatment of I / R injury in mice’s (F). [file 40360_2022_611_MOESM1_ESM.zip]

Archive with 43 entries (43 files):
- 1-Fig 2S.tif
- 1-GAPDH used in paper..tif
- 1-GAPDH used in paper.pdf
- 1-GAPDH used in paper.tif
- 1-gapdh..tif
- 1-gapdh.pdf
- 2-Fig 2S.tif
- 2-GAPDH used in paper..tif
- 2-GAPDH used in paper.pdf
- 2-GAPDH used in paper.tif
- 2-gapdh..tif
- 2-gapdh.pdf
- Fig 1S.tif
- Fig 4S.tif
- GAPDH low contrast (2).tif
- GAPDH low contrast 3.tif
- GAPDH low contrast.tif
- gapdh...pdf
- gapdh...tif
- gapdh..+.tif
- gapdh.-.tif
- gapdh.+.tif
- GRP78 low contrast 2.tif
- GRP78 low contrast 3.tif
- GRP78 low contrast1.tif
- GRP78 used in paper.pdf
- GRP78 used in paper+.tif
- GRP78...pdf
- GRP78...tif
- GRP78..pdf
- GRP78..tif
- Grp78.tif
- IRE-1 low contrast 1.tif
- IRE-1 used in paper..tif
- IRE-1 used in paper.pdf
- IRE-1 used in paper.tif
- IRE-1..pdf
- IRE-1..tif
- IRE-1.-.tif
- IRE-1.pdf
- IRE-1.tif
- IRE-1-.tif
- Raw Data Analysis.xlsx
