# Supplementary material for: Resveratrol promotes liver cell survival in mice liver-induced ischemia-reperfusion through unfolded protein response: a possible approach in liver transplantation
Source: BMC Pharmacol Toxicol. 2022 Sep 29;23:74. doi: 10.1186/s40360-022-00611-4 (PMC9520806; doi:10.1186/s40360-022-00611-4)
Supplement: Supplementary file 1 — Additional file 1: Figure 1S. The effect of resveratrol on the serum ALT and AST levels after I/R. Resveratrol was injected into the tail vein of the mouse 5 minutes before reperfusion. The mice’s underwent 1 hour of ischemia and were sacrificed after 3 hours of reperfusion (I/R). Data are expressed as mean ± SD. According to the Tukey post-hoc test used for the comparison between groups, the groups with the same superscript letters did not have significant differences when α = 0.05 (p ≥ .05). Thus, various letters show considerable differences (p <0.05). Figure 2S. The impact of resveratrol on the expression levels of GRP78, PERK, ATF6α, CHOP and XBP1 after I/R. Sham-operated group, I/R, DMSO, 0.02, 0.2 and 2. The mice’s were sacrificed after 1 hour of ischemia and reperfusion (I/R) for 3 hours. Data are expressed as mean ± SD. One-way analysis of variance is used to compare the groups with the same superscript letters, which are not significantly different when α = 0.05 (p ≥ 0.05). However, various letters show considerable differences (p <0.05). Figure 4S. Evaluation of the effect of resveratrol on the liver injury after I/R by histopathological analysis. Sham-operated group with normal liver architecture (A). In mice’s in the IR and IR + DMSO groups (B and C), obvious sinusoidal congestion, vacuolation of the hepatocytes (thin arrow), and focal parenchyma inflammation (thick arrow) were obvious. Mice’s with mild sinusoidal dilation received resveratrol at 0.02 and 0.2 mg/kg. Abnormal histopathological changes in the resveratrol group (D and E) were significantly improved. A higher dose (2 mg / kg) of resveratrol did not have a significant protective effect on the treatment of I / R injury in mice’s (F). [file 40360_2022_611_MOESM1_ESM.zip › Raw Data Analysis.xlsx]

## Sheet: Sheet1
	Histopatological analysis				Biochemical analysis		Real-time PCR analysis					Western-bloting analysis
Group	Congestion	Vacoulation	Focal inflammation	Kupffer cells	ALT	AST	Fold change of GRP78	Fold change of PERK	Fold change of ATF6	Fold change of CHOP	Fold change of XBP1	Fold change of IRE-1	Fold change of GRP78
Sham	-	-	-	-	39.7	69	0.04	0.03	0.5	0.08	0.07
Sham	-	-	-	-	35	58	0.01	0.02	0.73	0.29	0.03
Sham	-	-	-	-	34	47	0.02	0.02	0.55	0.09	0.1
Sham	-	-	-	-	36.8	51	0.03	0.04	0.9	0.12	0.09
Sham	-	-	-	-	33	49	0.03	0.03	0.9	0.09	0.07
IR	3	3	1	2	2001	2013	1	1	1	1	1	1	1
IR	3	3	1	2	2110	1950	1	1	1	1	1	1	1
IR	3	3	1	2	1977	1880	1	1	1	1	1	1	1
IR	3	3	1	2	1966	2120	1	1	1	1	1	1	1	Mean Ratio
IR	3	3	1	2			1	1	1	1	1
DMSO	2	2	1	1	1821	1770	0.85	0.93	1.09	0.95	0.98	0.92	0.91
DMSO	2	2	1	2	1794	1650	1.08	1.11	0.68	0.84	0.83	0.91	0.8
DMSO	3	2	1	1	1821	1845	0.69	1.07	0.77	0.7	0.75	0.72	0.95
DMSO	3	3	1	2	1973	1920	1.1	1.03	0.94	1.02	0.93	0.85	0.88	Mean Ratio
DMSO	3	3	1	2			0.95	0.83	0.81	0.65	0.81
IR+ RES 0.02	1	1	0	2	1128	876	0.07	0.04	0.54	0.06	0.12	0.2	0.18
IR+ RES 0.02	1	1	0	0	825	946	0.13	0.04	0.84	0.08	0.15	0.2	0.22
IR+ RES 0.02	1	1	0	1	973	928	0.08	0.09	0.45	0.1	0.1	0.15	0.17
IR+ RES 0.02	1	1	0	1	809	1006	0.07	0.09	0.88	0.14	0.08	0.18	0.19	Mean Ratio
IR+ RES 0.02	1	3	0	1	963	1101	0.07	0.08	0.96	0.13	0.06
IR+RES 0.2	1	1	0	0	1104	1122	0.05	0.02	0.85	0.14	0.08	0.17	0.46
IR+RES 0.2	1	1	0	1	1008	1212	0.05	0.06	0.85	0.12	0.07	0.22	0.48
IR+RES 0.2	1	1	0	1	974	1010	0.03	0.01	0.68	0.19	0.09	0.15	0.4
IR+RES 0.2	1	1	0	1	1121	1178	0.04	0.03	0.74	0.21	0.09	0.18	0.44	Mean Ratio
IR+RES 0.2	1	3	0	1	1006	957	0.02	0.03	0.98	0.13	0.05
IR+ RES2	3	1	0	2	1894	1920	0.24	0.47	0.84	0.62	0.14	0.3	0.82
IR+ RES2	3	1	2	2	2005	1972	0.88	0.54	0.7	0.84	0.36	0.35	0.85
IR+ RES2	2	2	2	2	1851	1740	0.2	0.36	0.93	0.89	0.16	0.25	0.76
IR+ RES2	2	2	2	2	1944	1734	0.84	0.66	0.68	0.78	0.25	0.3	0.81	Mean Ratio
IR+ RES2	2	2	1	2	1821	1654	0.48	0.55	0.77	0.66	0.18
